# Supplementary material for: Vaccination and nutritional status of children in Karawari, East Sepik Province, Papua New Guinea
Source: PLoS One. 2017 Nov 9;12(11):e0187796. doi: 10.1371/journal.pone.0187796 (PMC5679557; doi:10.1371/journal.pone.0187796)
Supplement: S1 Data — (XLSX) [file pone.0187796.s001.xlsx]

## Sheet: Samiak and Emeto 2017_Needs dat
ID	Gender	Age (months)	Weight (Kg)	Height (cm)	Vacination	Date_vacinated	BMI	r_age
1	1	51	13.5	96	1	6/04/2011	14.65	2
2	2	35	11.6	89	2	6/04/2011	14.64	2
3	1	37	10.4	85	2	14/01/2011	14.39	2
4	2	32	12.5	86	2	9/08/2011	16.9	1
5	1	17	8.3	74	2	6/04/2011	15.16	1
6	1	14	7.4	70	2	6/04/2011	15.1	1				Key to raw data
7	1	33	10.7	87	2	6/04/2011	14.14	2				Gender 1= female, 2 = male
8	1	24	8.5	81	2	6/04/2011	12.96	1				Vaccination, 1= fully vacinated, 2 = incomplete vaccination
9	1	27	10.8	80	2	6/04/2011	16.88	1				r_age = recoded age, 1 = below median, 2 = above median
10	1	54	13.9	95	2	6/04/2011	15.4	2
11	1	47	14.2	93	2	29/10/2010	16.42	2
12	1	51	15.7	101	2	28/10/2010	15.39	2
13	1	27	10.3	80	2	6/04/2011	16.09	1
14	2	50	15.7	95	1	29/10/2010	17.4	2
15	1	26	11.9	82	2	6/04/2011	17.7	1
16	2	4	6.7	67	2		14.93	1
18	2	12	7.5	78	2	6/04/2011	12.33	1
19	2	36	12.7	89	2	4/08/2010	16.03	2
20	2	22	11.3	85	2	14/01/2011	15.64	1
21	1	46	14	98	1	7/04/2011	14.58	2
22	2	12	9.1	75	2	6/04/2011	16.18	1
23	1	31	12.2	90	2	6/04/2011	15.06	1
24	1	49	13.8	91	2	28/01/2010	16.66	2
25	1	36	9.6	87	2	14/01/2011	12.68	2
26	1	32	9.7	88	2	14/01/2011	12.53	1
27	2	30	12.5	86	2	6/04/2011	16.9	1
28	1	11	6.2	66	2	3/03/2012	14.23	1
29	2	49	14.3	95	2	28/01/2009	15.84	2
30	1	22	9.2	81	2	6/04/2011	14.02	1
31	1	13	7.1	75	2	6/04/2011	12.62	1
32	2	24	10.4	87	2	6/04/2011	13.74	1
33	1	44	12.1	96	2	28/06/2009	13.13	2
34	1	9	8.3	70	2		16.94	1
35	2	43	14.8	94	2	7/02/2009	16.75	2
36	1	17	9.2	63	2		23.18	1
37	1	34	10.9	86	2	6/04/2011	14.74	2
38	1	44	13.1	92	2	7/07/2009	15.48	2
39	2	6	7.1	67	2		15.82	1
40	1	5	5.6	63	2		14.11	1
41	2	43	12.4	92	2	28/01/2009	14.65	2
42	1	32	8.6	80	2	6/04/2011	13.44	1
43	1	46	14.1	100	2	29/08/2010	14.1	2
44	1	5	7.6	69	2	9/03/2012	15.96	1
45	2	48	11.8	86	2	3/04/2009	15.95	2
46	2	26	14.8	98	2	6/04/2011	15.41	1
47	1	21	7.7	76	2	6/04/2011	13.33	1
48	2	3	7	40	2	8/12/2011	43.75	1
49	1	49	13.9	96	2	6/04/2011	15.08	2
50	2	30	9.4	84	2	6/04/2011	13.32	1
51	1	32	11.2	84	2	6/04/2011	15.87	1
52	2	14	5.2	58	2		15.46	1
53	2	8	8.6	68	2		18.6	1
54	1	54	14.9	98	2	28/01/2009	15.51	2
55	2	19	9.1	97	2	6/04/2011	9.67	1
56	1	46	11.9	93	2	25/03/2010	13.76	2
57	1	34	7.6	75	2	6/04/2011	13.51	2
58	1	38	11.8	86	2	6/04/2011	15.95	2
59	1	55	14.7	96	1	25/03/2010	15.95	2
60	1	29	9	86	2	6/04/2011	12.17	1
61	1	19	8.6	71	2	6/04/2011	17.06	1
62	1	46	12.8	92	2	25/03/2010	15.12	2
63	1	39	15.3	98	1	27/08/2008	15.93	2
64	1	39	12.3	90	2	6/04/2011	15.19	2
65	1	32	16.6	99	2	6/04/2011	16.94	1
66	2	20	10.7	82	2	6/04/2011	15.91	1
67	2	3	7.8	72	2	6/04/2011	15.05	1
68	1	60	13.7	106	1	26/03/2008	12.19	2
69	1	30	11.5	#NULL!	2	6/04/2011	#NULL!	1
70	2	47	15.6	100	2	28/01/2009	15.6	2
71	2	32	12	89	2	14/01/2011	15.15	1
72	1	20	9.2	80	2	6/04/2011	14.38	1
73	1	60	16.4	105	1	28/01/2009	14.88	2
74	1	41	13.5	89	2	7/07/2009	17.04	2
75	1	51	13.6	98	1	23/07/2009	14.16	2
76	1	33	11.5	84	2	14/01/2011	16.3	2
77	1	57	13.7	94	1	7/06/2008	15.5	2
78	2	28	10.5	83.5	2	14/01/2011	15.06	1
79	1	31	12.8	88.5	2	6/04/2011	16.34	1
80	1	21	9.1	80	2	6/04/2011	14.22	1
81	2	51	16.1	99	1	25/03/2011	16.43	2
82	1	19	9.5	78	2	6/04/2011	15.61	1
83	2	31	9.9	83	2	6/04/2011	14.37	1
84	2	27	14.5	83	2	6/04/2011	21.05	1
85	2	15	7.8	76	2	6/04/2011	13.5	1
86	2	45	16.2	99	2	28/01/2009	16.53	2
87	2	26	9.2	81	2	6/04/2011	14.02	1
88	2	49	14.9	99.5	1	6/04/2011	15.05	2
89	2	25	12.2	82	2	14/01/2011	18.14	1
90	2	59	15	98	1	6/04/2011	15.62	2
91	2	14	7.2	69	2	6/04/2011	15.12	1
92	2	22	8.3	75	2	6/04/2011	14.76	1
93	1	26	11.3	77	2	6/04/2011	19.06	1
94	2	53	17.7	92	1	6/04/2011	20.91	2
95	1	45	12.4	93	2	20/10/2010	14.34	2
96	1	19	10.5	71	2	13/01/2011	20.83	1
97	2	51	12.9	96	1	25/03/2009	14	2
98	2	19	8.4	77	2	6/04/2011	14.17	1
99	2	59	13.8	102	1	27/08/2008	13.26	2
100	2	43	12.2	93	2	25/03/2009	14.11	2
101	2	4	5.9	63	2		14.87	1
102	2	3	6.1	59	2		17.52	1
103	2	9	5.2	73	2		9.76	1
104	2	15	6.5	75	2	6/04/2011	11.56	1
105	2	50	14.5	96	1	4/10/2009	15.73	2
106	1	38	12.1	92	2	6/04/2011	14.3	2
